# Supplementary material for: Combination of different intervention strategies for malaria mosquito vector control in Uganda: A review of secondary data of two districts with moderate to high disease transmission
Source: PLoS One. 2026 Jul 6;21(7):e0352455. doi: 10.1371/journal.pone.0352455 (PMC13336156; doi:10.1371/journal.pone.0352455)
Supplement: S1 Data — Anonymized Excel spreadsheet containing the historical monthly malaria data metrics for Gulu and Yumbe districts used for statistical modeling. (XLS) [file pone.0352455.s001.xls]

## Sheet: Sheet 1
periodname	organisationunitname	105-MC04. Malaria in pregnancy	105-PS01a. Malaria Microscopy - Done	105-PS01b. Malaria Microscopy - Positive	105-PS02a. Malaria RDTs - Done	105-PS02b. Malaria RDTs - Positive	c	105-MA10. Babies received LLIN	105-CL19. Received LLIN at Child Immunisation	Rainfall	Humidity	Temperature
January 2020	Gulu City	319	6673	2526	10625	4227	895	24	135	22.23	63.42	24.42
February 2020	Gulu City	204	15702	2826	11938	3292	475	35	297	26.88	53.7	26.95
March 2020	Gulu City	199	8518	1865	11882	3611	1037	49	342	170.92	68.44	25.66
April 2020	Gulu City	190	2952	1034	7866	3304	487	63	250	211.69	74.2	24.77
May 2020	Gulu City	223	6620	1760	9312	4298	758	44	333	175.53	82.91	23.41
June 2020	Gulu City	248	7087	2348	10971	5651	631	74	223	129.9	82.58	22.39
July 2020	Gulu City	268	7959	3671	10378	5071	424	19	220	229.04	83.75	21.54
August 2020	Gulu City	243	7535	2823	12148	6024	541	71	533	214.58	82.41	22.25
September 2020	Gulu City	218	10476	3673	13891	6270	419	55	171	236.74	81.04	22.99
October 2020	Gulu City	250	10272	3090	13975	6089	520	81	167	396.35	83.07	22.92
November 2020	Gulu City	265	9559	3292	13023	6116	438	75	211	80.44	82.1	22.83
December 2020	Gulu City	280	10336	3228	13026	6100	466	62	243	233.99	73.73	22.48
January 2021	Gulu City	298	9721	2328	9418	3328	587	77	129	154.22	73.33	22.8
February 2021	Gulu City	178	7570	1273	10916	2353	738	85	164	1.79	60.43	24.81
March 2021	Gulu City	220	7881	1204	11337	2254	557	104	249	3.96	49.46	27.39
April 2021	Gulu City	100	7252	1197	12300	2556	475	103	217	82.56	65.44	25.8
May 2021	Gulu City	163	9533	2117	15121	2994	476	78	149	283.81	77.41	23.91
June 2021	Gulu City	182	8504	1804	11114	2219	395	31	151	64.14	70.12	24.11
July 2021	Gulu City	111	5879	1026	8588	1969	317	33	187	63.5	67.6	23.87
August 2021	Gulu City	268	7485	1373	10780	3031	599	48	152	49.66	62.04	25.37
September 2021	Gulu City	168	9122	1377	7201	1767	793	47	543	141.85	71.88	24.33
October 2021	Gulu City	166	10383	1887	9365	2200	708	21	486	131.26	67.4	25.38
November 2021	Gulu City	187	10355	1958	10639	3013	547	108	83	79.05	60.88	26.18
December 2021	Gulu City	179	9273	2053	10738	2625	487	54	165	95.43	53.9	26.06
January 2022	Gulu City	153	8845	1710	7287	1978	472	89	78	83.62	48.91	26.25
February 2022	Gulu City	187	9660	1674	9396	1942	475	90	144	3.16	42.35	28.01
March 2022	Gulu City	163	6201	1200	11786	2603	247	75	146	53.85	43.86	28.92
April 2022	Gulu City	178	6413	1415	11859	2921	416	66	188	69.16	57.31	27.02
May 2022	Gulu City	390	9554	2320	17458	7445	190	47	139	95.4	65.45	26.03
June 2022	Gulu City	218	8340	2444	15773	6469	909	139	362	84.84	65.07	24.71
July 2022	Gulu City	386	6196	2002	12553	5493	972	94	199	135	64.11	24.36
August 2022	Gulu City	243	7664	1462	15781	6293	783	66	237	191.28	80.75	22.42
September 2022	Gulu City	253	10012	1803	17387	6478	745	60	291	267.45	80.08	23.06
October 2022	Gulu City	286	9910	1771	14447	6186	845	51	494	172.58	77.12	23.77
November 2022	Gulu City	235	10076	2062	17329	5976	791	52	477	81	75.13	23.91
December 2022	Gulu City	194	7651	1652	12237	3903	604	35	367	39.56	58.26	25.44
January 2023	Gulu City	166	4518	1330	9034	2824	767	32	349	1.44	39.6	27.13
February 2023	Gulu City	149	5261	1284	9091	2223	714	22	181	2.24	31.39	29.25
March 2023	Gulu City	87	4829	940	10875	2321	1001	79	492	252.94	57.94	26.87
April 2023	Gulu City	170	5048	1074	11085	2922	736	29	457	183.83	70.35	25.18
May 2023	Gulu City	161	6484	2008	14466	5867	930	35	560	113.07	77.72	24.43
June 2023	Gulu City	216	5767	1918	14448	6413	888	57	963	155.09	77.6	23.77
July 2023	Gulu City	163	5797	1662	14705	5253	1015	49	651	112.78	73.9	23.85
August 2023	Gulu City	198	5385	1498	14723	5249	863	46	249	82.79	65.33	25.34
September 2023	Gulu City	206	5616	2113	12772	4918	785	34	340	193.57	71.6	25.09
October 2023	Gulu City	182	5277	1378	13131	4067	758	19	482	242.79	75.92	24.87
November 2023	Gulu City	191	5585	1712	13456	5316	613	12	450	256.46	79.17	23.84
December 2023	Gulu City	135	6887	2208	14705	5572	626	9	373	24.26	68.6	24.98
January 2024	Gulu City	194	9217	2918	13914	5212	816	0	452	33.43	53.86	26.57
February 2024	Gulu City	196	8798	2109	11670	3582	617	0	434	96.52	54.95	27.74
March 2024	Gulu City	149	10025	2061	14068	4185	591	412	466	67.65	53.03	28.55
April 2024	Gulu City	141	5282	1128	13126	3722	554	17	688	114.03	68.07	26.15
May 2024	Gulu City	173	11545	2545	14772	5666	445	22	610	100.29	69	26.1
June 2024	Gulu City	155	10617	2988	20447	6774	194	32	284	220.82	76.31	23.92
July 2024	Gulu City	158	9525	2760	18852	5533	283	42	511	189.78	79.93	23.21
August 2024	Gulu City	115	9989	2202	17298	4554	638	18	411	136.24	78.9	23.38
September 2024	Gulu City	124	9868	2495	13987	4076	758	14	411	209.44	78.25	24.1
October 2024	Gulu City	133	13045	3220	12765	3124	773	34	766	295.83	79.79	24.09
November 2024	Gulu City	162	10175	1965	13818	3459	650	24	366	99.97	79.62	23.46
December 2024	Gulu City	106	9538	1812	11416	2985	664	4	937	23.54	59.91	25.02
January 2020	Yumbe District	494	3326	2084	36859	21869	1495	57	1818	45.57	78.44	23.78
February 2020	Yumbe District	384	4913	2762	35526	18787	1399	149	1503	29.87	76.71	24.43
March 2020	Yumbe District	364	4810	2327	40472	18927	1525	221	2062	49.91	75.55	25.02
April 2020	Yumbe District	540	3828	1902	37965	19734	1439	349	1810	48.3	76.55	24.37
May 2020	Yumbe District	701	4802	2737	49642	31216	1351	215	1419	44.64	76.98	23.39
June 2020	Yumbe District	898	4626	2959	63888	43871	1479	241	1723	258.6	72.37	22.34
July 2020	Yumbe District	835	8490	5944	60037	40891	1242	198	1762	88.35	77.36	20.91
August 2020	Yumbe District	576	5281	3228	53896	37888	1110	153	1709	121.21	76.58	20.03
September 2020	Yumbe District	588	16151	7723	56664	41676	1142	238	1819	51.6	79.45	19.38
October 2020	Yumbe District	653	7278	4970	53010	37808	1543	294	1958	77.81	83.56	19.23
November 2020	Yumbe District	624	9712	6276	48023	33902	4045	178	1663	103.8	80.62	19.79
December 2020	Yumbe District	569	7412	5093	40928	28473	1391	209	1603	78.12	78.75	20.87
January 2021	Yumbe District	507	4011	2249	37825	24149	1359	246	1672	135.78	80.09	22.53
February 2021	Yumbe District	413	4226	2195	35975	19473	1776	161	1945	47.04	78.99	23.65
March 2021	Yumbe District	461	4694	2391	34281	15020	1870	137	2164	48.05	76.98	24.38
April 2021	Yumbe District	395	6694	3487	32924	15077	1812	183	1804	20.4	80.14	24.44
May 2021	Yumbe District	623	6370	4116	48191	32862	830	162	1374	97.03	75.19	23.69
June 2021	Yumbe District	734	7596	4505	51867	36136	825	153	1228	124.2	74.33	22.54
July 2021	Yumbe District	727	6658	4165	48548	33804	797	58	1375	118.73	75.84	21.51
August 2021	Yumbe District	803	7789	4922	43881	37714	697	67	1036	84.01	75.52	20.57
September 2021	Yumbe District	621	9116	4737	33858	23644	643	170	550	18.3	81.68	19.76
October 2021	Yumbe District	567	8086	5012	36124	24325	519	82	1042	67.58	78.76	19.72
November 2021	Yumbe District	606	5934	4377	47050	34096	2030	123	1699	84.9	80.43	20.32
December 2021	Yumbe District	621	5996	4138	40442	27055	1543	152	1785	36.3	77.25	21.37
January 2022	Yumbe District	369	4220	2665	33274	22352	1752	262	1876	74.4	78.55	23.48
February 2022	Yumbe District	387	2920	1548	36728	21541	1690	257	2531	21.56	76.48	25.08
March 2022	Yumbe District	438	2941	1458	34725	17531	1651	347	2357	55.8	75.03	25.19
April 2022	Yumbe District	399	3331	1768	35252	18110	1552	421	2835	64.8	76.77	24.45
May 2022	Yumbe District	726	3744	2164	57970	37804	1791	351	2788	89.28	76.55	23.16
June 2022	Yumbe District	608	3838	2369	59817	43371	2366	270	2876	138	77.48	21.73
July 2022	Yumbe District	630	4817	3095	56162	40716	1949	248	2640	296.05	74.53	20.64
August 2022	Yumbe District	601	3914	2284	51360	36400	1932	399	2748	116.56	77.05	19.85
September 2022	Yumbe District	419	3224	1882	54777	37931	1806	274	2715	34.2	80.41	19.38
October 2022	Yumbe District	593	4207	2611	57186	40316	1537	252	2790	59.52	80.47	19.54
November 2022	Yumbe District	571	3527	2006	49324	34588	1709	341	2484	45.3	78.57	20.73
December 2022	Yumbe District	551	3547	2239	34639	22601	1481	158	2418	39.68	79.55	22
January 2023	Yumbe District	473	3006	1475	30612	17386	1394	240	2731	66.34	79.59	23.62
February 2023	Yumbe District	277	4428	1817	28593	12151	1122	160	2466	36.96	76.1	24.49
March 2023	Yumbe District	302	3571	1303	34683	12705	1704	473	2954	113.77	77.4	24.75
April 2023	Yumbe District	287	2693	977	29183	10184	1593	379	2614	37.8	77.65	24.19
May 2023	Yumbe District	298	4547	1886	39300	18556	2255	186	2490	168.33	76.68	23.05
June 2023	Yumbe District	340	3580	1854	46988	25303	1855	240	3045	232.2	70.95	21.64
July 2023	Yumbe District	504	7560	3696	53321	28255	1967	195	2588	74.4	77.01	20.26
August 2023	Yumbe District	564	4694	2172	62550	37168	1984	202	3232	132.99	78.55	19.67
September 2023	Yumbe District	436	4242	2318	42122	27516	2021	159	2889	3.9	79.8	19.05
October 2023	Yumbe District	758	6421	3840	56317	37830	1575	299	1832	54.87	82.85	19.24
November 2023	Yumbe District	656	3726	1951	58882	33723	1515	192	1838	31.2	85.81	20.74
December 2023	Yumbe District	386	5094	2881	37360	24331	1274	224	1400	59.21	78.94	22.92
January 2024	Yumbe District	479	3956	1603	30464	16139	1040	187	1080	20.46	75.75	24.13
February 2024	Yumbe District	352	3688	1044	30955	12142	910	168	1078	185.64	80.47	25.65
March 2024	Yumbe District	267	2980	826	36334	13383	1003	111	1412	185.07	80.17	25.81
April 2024	Yumbe District	261	3945	948	30383	9014	769	61	1641	71.7	78.5	24.87
May 2024	Yumbe District	288	3149	787	35798	8561	743	9	1059	25.73	76.7	23.89
June 2024	Yumbe District	260	3103	887	34308	9442	536	55	410	178.8	73.84	22.27
July 2024	Yumbe District	180	3603	917	35481	8666	662	5	693	110.98	75.96	21.04
August 2024	Yumbe District	136	3685	876	36016	8946	1146	68	823	24.8	78.39	20.13
September 2024	Yumbe District	212	3195	797	38355	9136	1993	153	2214	48.6	80.2	19.77
October 2024	Yumbe District	241	4317	1394	42633	11811	2575	200	2152	113.15	81.71	19.69
November 2024	Yumbe District	171	3281	944	30939	8682	1533	87	3980	83.4	80.5	20.37
December 2024	Yumbe District	182	3223	1022	22835	6510	2004	198	1850	56.73	82.69	21.6
